# Supplementary material for: Presumed Amniotic Fluid Embolism Complicated by Disseminated Intravascular Coagulation and Refractory Postpartum Hemorrhage: A Case Report and Narrative Review
Source: Life (Basel). 2026 Jul 21;16(7):1207. doi: 10.3390/life16071207 (PMC13413040; doi:10.3390/life16071207)
Supplement: Supplementary file 1 [file life-16-01207-s001.zip]

Archive with 1 entries (1 files):
- life-4377479-supplementary.pdf
